# Supplementary material for: Prevalence of Vitamin D and Calcium Deficiency and Insufficiency in Women of Childbearing Age and Associated Risk Factors: A Systematic Review and Meta-Analysis
Source: Nutrients. 2022 Oct 17;14(20):4351. doi: 10.3390/nu14204351 (PMC9612098; doi:10.3390/nu14204351)
Supplement: Supplementary file 1 [file nutrients-14-04351-s001.zip]

Archive with 1 entries (1 files):
- nutrients-1905004-supplementary.pdf
